# Supplementary material for: Inhibition of Fatty Acid–Binding Protein 4 Attenuated Kidney Fibrosis by Mediating Macrophage-to-Myofibroblast Transition
Source: Front Immunol. 2020 Sep 30;11:566535. doi: 10.3389/fimmu.2020.566535 (PMC7554244; doi:10.3389/fimmu.2020.566535)
Supplement: Supplementary Appendix Table C.1 — Basal characteristics of the patients. [file Table_1.XLS]

## Sheet: Supl-table C.1
Supplemental Table C.1. Basal characteristics of the patients
	IgAN T0	IgAN T1	IgAN T2	P
Numbers	17	10	9
Male/female	9/8	5/5	4/5	0.89
Age, years	31.35±10.38	34.10±9.28	32.11±15.22	0.844
Systolic blood pressure, mmHg	122.24±17.70	131.50±11.90	141.00±19.83	0.035
Diastolic blood pressure, mmHg	78.41±10.68	87.10±9.70	98.44±18.58	0.002
U-Protein, g/24h	0.77±0.85	3.30±2.90	4.17±3.24	0.002
Creatinine, μmol/L	75.76±35.18	144.54±52.49	217.67±95.74	<0.0001
Blood urea nitrogen, mmol/l	5.09±1.35	8.61±2.25	10.43±2.97	<0.0001
eGFR, ml/min/1.73 m2	109.13±25.50	54.34±21.58	39.42±24.50	<0.0001
Total cholesterol, mmol/L	4.65 (1.14)	5.55 (2.03)	5.41 (0.80)	0.208
Total triglycerides, mmol/L	1.20 (0.47)	2.31(1.75)	2.12 (0.74)	0.01
Variables are expressed as means ± SD, n (%), or medians (interquartile ranges).

## Sheet: Supl-table C.2 308 TPM
	ensembl_gene_id	C1	C2	C3	M1	M2	M3	KOC1	KOC2	KOC3	KOM1	KOM2	KOM3	ensembl_gene_id_version	external_gene_name
1	ENSMUSG00000000031	62.7276	29.7922	14.1631	150.009	4389.58	72.438	31.4319	0	0	45.7978	47.6502	67.7421	ENSMUSG00000000031.16	H19
2	ENSMUSG00000000948	4.22628	87.8174	50.0975	12.304	0	0	77.8266	56.7138	50.9925	97.1974	53.9353	70.2876	ENSMUSG00000000948.16	Gm38393
3	ENSMUSG00000001131	620.615	392.03	58.8533	18176.5	46727.9	80143.7	108.844	62.4619	74.8808	32098.7	19695	21093.4	ENSMUSG00000001131.11	Timp1
4	ENSMUSG00000003228	13829.6	3165.81	11294.4	61403.4	95793.9	9778.13	3257.85	3194.58	2492.94	20572.3	11158.7	11881.3	ENSMUSG00000003228.9	Grk5
5	ENSMUSG00000003282	51.9483	30.224	32.8419	34.0286	13.1712	39.3685	36.4428	43.5695	41.1328	149.341	107.731	43.1978	ENSMUSG00000003282.9	Plag1
6	ENSMUSG00000003665	14.6376	4.05538	7.71163	67.4735	74.226	88.7438	0	0	3.6794	31.1705	31.134	51.6387	ENSMUSG00000003665.7	Has1
7	ENSMUSG00000003882	4.72748	39.2928	11.2078	127.31	263.699	310.498	16.5822	47.5798	7.12998	1389.26	397.184	679.019	ENSMUSG00000003882.5	Il7r
8	ENSMUSG00000005893	113.653	736.079	473.569	299.726	154.185	263.985	497.018	484.037	458.581	1095.7	952.825	584.682	ENSMUSG00000005893.14	Nr2c2
9	ENSMUSG00000006313	1023.87	335.241	318.744	1704.94	6938.34	2617.78	340.089	442.376	245.668	1090.16	1319.85	1149.28	ENSMUSG00000006313.5	Upk1a
10	ENSMUSG00000006403	252.065	213.315	170.222	4409.73	2756.26	3977.95	56.2638	42.2819	62.2087	3349.43	1564.55	2224.25	ENSMUSG00000006403.13	Adamts4
11	ENSMUSG00000006642	37.4902	48.9661	25.3944	650.979	184.678	167.764	75.1434	26.9515	52.5039	150.545	119.612	226.729	ENSMUSG00000006642.3	Tcf23
12	ENSMUSG00000007682	0	3.15086	0	135.199	742.025	1107.03	3.32427	3.17949	8.57621	290.617	52.4111	85.9736	ENSMUSG00000007682.6	Dio2
13	ENSMUSG00000007888	120.68	122.594	31.7894	7905.13	17311.6	24903.2	11.7583	67.4771	0	15898.9	9910.89	5595.4	ENSMUSG00000007888.15	Crlf1
14	ENSMUSG00000014547	74.4009	365.048	311.048	186.909	80.3241	104.28	317.793	428.753	361.972	742.089	653.417	413.666	ENSMUSG00000014547.10	Wdfy2
15	ENSMUSG00000017724	191.751	17.7083	84.1845	842.542	777.881	1370.64	74.7319	65.5206	91.0439	725.919	574.013	504.661	ENSMUSG00000017724.14	Etv4
16	ENSMUSG00000018776	0	101.916	32.3002	0	0	0	83.6307	22.8538	92.4672	121.854	43.4683	61.7969	ENSMUSG00000018776.10	Slc35g3
17	ENSMUSG00000019102	22.7026	9.43472	8.97043	107.404	897.959	160.58	9.95399	9.52045	0	145.034	108.648	51.4868	ENSMUSG00000019102.10	Aldh3a1
18	ENSMUSG00000019767	69.7603	231.927	188.355	12.6934	11.7916	23.4965	101.955	97.5143	144.667	163.408	86.5545	123.05	ENSMUSG00000019767.12	Ccdc170
19	ENSMUSG00000019906	166.447	376.295	289.378	48.4581	74.2753	40.3649	484.58	390.882	376.553	178.641	177.015	140.926	ENSMUSG00000019906.15	Lin7a
20	ENSMUSG00000020330	24.3538	77.5937	80.1905	124.078	382.837	373.227	88.9829	108.937	64.2781	1172.06	781.319	625.956	ENSMUSG00000020330.16	Hmmr
21	ENSMUSG00000020435	1441.66	2710.46	2697.57	436.361	551.805	360.681	2820.13	2790.31	2127.27	1793.29	1625.34	1047.92	ENSMUSG00000020435.17	Osbp2
22	ENSMUSG00000020490	50.4445	41.9273	57.9841	0	4.6509	0	72.3844	42.3083	27.6656	11.7186	29.2622	27.7338	ENSMUSG00000020490.16	Btnl10
23	ENSMUSG00000020676	0	0	32.2007	385.542	1136.44	720.53	17.8657	0	0	442.529	281.673	184.819	ENSMUSG00000020676.2	Ccl11
24	ENSMUSG00000020805	98.1728	96.4328	134.004	19.4872	36.2055	40.5814	199.567	104.794	148.064	79.8217	123.389	101.202	ENSMUSG00000020805.14	Slc13a5
25	ENSMUSG00000021702	40.2145	38.9953	21.1865	87.808	1481.85	636.613	158.689	39.3496	70.76	702.215	114.048	162.136	ENSMUSG00000021702.7	Thbs4
26	ENSMUSG00000021952	61.6278	727.357	496.757	261.652	127.087	236.633	489.976	539.276	492.618	900.272	725.317	524.892	ENSMUSG00000021952.16	Xpo4
27	ENSMUSG00000022021	11.8752	16.4502	28.1532	80.6689	148.537	291.983	34.7112	49.799	35.8202	692.888	429.391	389.009	ENSMUSG00000022021.14	Diaph3
28	ENSMUSG00000022066	2014.94	11269.3	6136.26	2020.96	2541.94	4797.58	11743.5	12099.9	12400.7	9488.55	9857.82	8359.11	ENSMUSG00000022066.16	Entpd4b
29	ENSMUSG00000022126	8.40422	0	0	207.973	110.804	339.683	0	0	0	171.807	44.6891	63.5324	ENSMUSG00000022126.6	Acod1
30	ENSMUSG00000022304	2273.33	3666.4	2113	115.736	442.001	499.886	4539.58	2385.8	3419.75	887.937	1453.11	1148.67	ENSMUSG00000022304.13	Dpys
31	ENSMUSG00000022445	19989.9	56347	27909.9	25785.8	17067.1	4897.45	49998.6	34067.9	31633	5548.26	9602.58	10508.3	ENSMUSG00000022445.7	Cyp2d26
32	ENSMUSG00000022504	97.1011	242.119	98.6588	318.029	902.716	2023.06	139.886	98.8909	188.29	4484.06	2908.67	1786.17	ENSMUSG00000022504.10	Ciita
33	ENSMUSG00000022548	85.5423	71.0991	27.0401	890.322	641.99	414.895	30.0049	43.0471	32.2537	601.13	291.116	336.266	ENSMUSG00000022548.14	Apod
34	ENSMUSG00000022582	46.8031	0	0	545.035	94.9337	118.231	0	0	0	0	24.8874	70.7624	ENSMUSG00000022582.4	Ly6g
35	ENSMUSG00000022583	627.684	667.78	654.76	548.217	407.415	558.136	330.25	315.866	94.6671	224.555	373.821	265.722	ENSMUSG00000022583.12	Ly6f
36	ENSMUSG00000022651	1078.05	679.745	58.7541	17343.2	1017.94	1239.57	162.99	62.3565	168.198	664.956	237.206	1236.49	ENSMUSG00000022651.6	Retnlg
37	ENSMUSG00000022877	596.986	643.208	655.238	16.0928	44.8483	11.1709	1376.61	482.153	1192.16	70.626	340.959	167.147	ENSMUSG00000022877.9	Hrg
38	ENSMUSG00000023043	10799.7	2779.57	3648.99	38084.7	59960.6	110738	3053.62	4014.25	3285.38	40690.3	33624.1	45528.9	ENSMUSG00000023043.7	Krt18
39	ENSMUSG00000023046	436.127	378.967	203.658	1962.27	5026.28	2584.02	139.069	282.651	209.289	2431.57	1033.05	869.194	ENSMUSG00000023046.6	Igfbp6
40	ENSMUSG00000023078	19.1689	254.918	30.2967	2329.94	19.4408	348.647	67.237	160.771	57.821	416.362	81.544	202.873	ENSMUSG00000023078.6	Cxcl13
41	ENSMUSG00000023216	24.4168	60.8824	106.125	118.475	445.734	612.687	107.055	64.8487	67.513	1263.48	766.027	1230.54	ENSMUSG00000023216.13	Epb42
42	ENSMUSG00000023845	138.712	1058.35	625.683	466.225	240.261	377.964	738.02	801.3	823.89	1692.65	1347.56	1105.16	ENSMUSG00000023845.7	Lnpep
43	ENSMUSG00000023885	151.096	481.406	124.379	1028.7	3990.59	5518.57	240.149	248.171	211.266	17535.7	4696.81	5449.35	ENSMUSG00000023885.9	Thbs2
44	ENSMUSG00000024011	315.215	567.171	443.453	847.1	2719.08	1053.53	452.587	461.927	391.818	902.859	828.862	644.167	ENSMUSG00000024011.17	Pi16
45	ENSMUSG00000024298	65.4427	1420.81	868.208	290.117	114.64	212.407	1232.95	1179.25	1012.43	1512.68	1294.94	689.609	ENSMUSG00000024298.15	Zfp871
46	ENSMUSG00000024650	103209	131131	150715	9063.54	34711.3	22179.6	134009	128316	116920	40979.2	73304.1	55269.6	ENSMUSG00000024650.5	Slc22a6
47	ENSMUSG00000024990	393.941	136.428	90.7998	1158.83	2180.75	862.46	28.7873	82.6004	61.8896	859.86	488.778	545.972	ENSMUSG00000024990.13	Rbp4
48	ENSMUSG00000025321	1686.21	6652.99	6757.17	2959.38	2935.1	3596.98	4435.91	4936.45	4098.77	9320.64	7232.42	9947.5	ENSMUSG00000025321.14	Itgb8
49	ENSMUSG00000025582	8.45093	17.5601	13.3568	295.241	47.1393	29.8874	3.70532	0	6.37284	37.7918	8.9875	0	ENSMUSG00000025582.4	Nptx1
50	ENSMUSG00000025650	60.0019	26.7166	20.3215	229.274	456.396	591.133	26.3079	30.5539	45.2473	369.628	170.924	210.595	ENSMUSG00000025650.13	Col7a1
51	ENSMUSG00000026073	34.6608	19.2057	73.0423	2959.99	773.351	525.346	30.3941	19.3802	26.1377	782.379	503.774	803.532	ENSMUSG00000026073.13	Il1r2
52	ENSMUSG00000026109	6.57351	30.0499	18.1816	81.3348	160.002	43.1744	31.7038	27.5663	24.7854	37.795	48.9361	29.8158	ENSMUSG00000026109.14	Tmeff2
53	ENSMUSG00000026141	41.6111	103.756	55.6487	6.98903	0	3.23431	89.8186	80.5374	120.688	12.2691	47.6571	24.1971	ENSMUSG00000026141.13	Col19a1
54	ENSMUSG00000026358	19.0392	71.2106	10.0306	247.122	762.715	875.34	11.1304	5.32279	11.9646	344.621	192.357	383.81	ENSMUSG00000026358.13	Rgs1
55	ENSMUSG00000026580	4.9953	8.30375	0	676.246	278.638	408.849	13.1412	4.1896	15.0678	440.388	164.686	135.945	ENSMUSG00000026580.16	Selp
56	ENSMUSG00000027075	123.411	92.9574	27.4292	651.21	629.716	494.906	71.0188	64.6911	127.963	586.374	283	379.005	ENSMUSG00000027075.16	Slc43a1
57	ENSMUSG00000027171	139.3	521.011	396.298	2661.41	671.06	1224.58	922.252	870.401	845.621	5250.47	4977.66	5444.28	ENSMUSG00000027171.10	Prrg4
58	ENSMUSG00000027596	132.002	62.6937	238.434	3225.37	1415.23	971.778	115.752	173.974	170.644	1156.5	842.296	1539.58	ENSMUSG00000027596.10	a
59	ENSMUSG00000027656	34.3725	95.2299	0	300.209	1440.88	555.709	0	48.0476	17.2802	483.091	328.994	121.26	ENSMUSG00000027656.7	Wisp2
60	ENSMUSG00000027832	24.658	68.3155	12.9907	245.274	191.726	83.0525	50.4528	13.7873	12.3964	73.5122	61.1884	86.9887	ENSMUSG00000027832.5	Ptx3
61	ENSMUSG00000027966	5.18933	4.31314	2.73393	37.7695	264.9	62.9228	0	1.45078	2.60884	86.1943	47.8297	26.1528	ENSMUSG00000027966.20	Col11a1
62	ENSMUSG00000028001	1420.79	3262.7	2280.3	75014.6	23938.9	32146.6	2825.74	2045.43	2115.22	25180.7	38577.3	24493	ENSMUSG00000028001.16	Fga
63	ENSMUSG00000028527	31861.2	49149.8	31811.5	3097.7	11765.5	4569.04	55171	53548	54511.4	12821.9	20078.2	19534	ENSMUSG00000028527.18	Ak4
64	ENSMUSG00000028712	12116	30517.6	29189.4	7322.01	7039.43	5415.53	33591.7	27442	31729.8	19634	20388.4	21068.1	ENSMUSG00000028712.12	Cyp4a31
65	ENSMUSG00000028840	95.0184	26.325	75.0887	207.472	267.683	405.382	46.2899	70.838	23.8844	202.339	112.279	223.471	ENSMUSG00000028840.10	Zfp593
66	ENSMUSG00000028883	14.3062	10.5695	5.02469	62.4749	75.7696	65.8539	1.3939	6.66596	5.99349	52.8055	38.8816	40.8563	ENSMUSG00000028883.17	Sema3a
67	ENSMUSG00000028957	1181.6	909.628	288.288	672.973	616.629	419.621	1899.26	1685.69	1462	2236.72	2364.4	2063.99	ENSMUSG00000028957.12	Per3
68	ENSMUSG00000029843	389.475	598.871	669.431	216.147	222.186	221.369	905.057	771.724	598.418	534.948	854.294	728.706	ENSMUSG00000029843.4	Slc13a4
69	ENSMUSG00000029875	44.4291	30.773	40.9621	123.958	195.257	239.432	0	6.21052	5.58399	122.994	86.6251	89.5643	ENSMUSG00000029875.5	Ccdc184
70	ENSMUSG00000030092	0	2.81924	0	4.93752	55.0408	23.9918	0	5.68971	0	4.33384	0	5.12834	ENSMUSG00000030092.14	Cntn6
71	ENSMUSG00000030359	3663.73	6458.77	7088.82	65.0384	738.955	281.299	6931.79	5690.17	8164.04	1220.78	3015.47	1709.58	ENSMUSG00000030359.14	Pzp
72	ENSMUSG00000030413	96.0011	69.818	37.9327	1126.69	511.153	1212.56	73.6606	30.1939	72.3943	950.61	255.241	399.151	ENSMUSG00000030413.7	Pglyrp1
73	ENSMUSG00000030660	338.594	2891.6	1840.17	1465.66	1016.13	1120.44	1626.95	1554.43	1603.67	4250.27	3085	3173.35	ENSMUSG00000030660.9	Pik3c2a
74	ENSMUSG00000030787	52.8639	31.3844	11.936	736.54	237.432	91.5712	6.62235	38.0035	5.69495	241.227	128.504	114.18	ENSMUSG00000030787.4	Lyve1
75	ENSMUSG00000030854	0	3.16228	21.0466	88.6129	127.335	99.9554	0	3.19101	11.4764	68.0565	16.1849	28.7617	ENSMUSG00000030854.17	Ptpn5
76	ENSMUSG00000030862	57.233	31.7131	11.3072	263.821	972.248	1180.72	25.0939	28.0011	39.5627	688.602	228.251	331.705	ENSMUSG00000030862.13	Cpxm2
77	ENSMUSG00000030935	27957.3	75679.4	74570.4	1014.16	6920.85	5740.15	43098.4	51394.6	64355.6	13409.5	22470.2	14719.9	ENSMUSG00000030935.15	Acsm3
78	ENSMUSG00000031385	23.7656	16.9311	2.68298	46.9498	55.0916	102.917	14.8858	11.3899	15.3614	208.217	169.7	195.057	ENSMUSG00000031385.14	Plxnb3
79	ENSMUSG00000031722	576.5	171.129	119.319	8331.94	6890.82	7683.79	168.511	69.0736	72.4563	4121.38	2437.82	3777.02	ENSMUSG00000031722.10	Hp
80	ENSMUSG00000031725	109228	115399	130737	5270.01	28373.2	13419.1	121474	112829	114260	26356.5	53289.4	42196.6	ENSMUSG00000031725.8	Ces1f
81	ENSMUSG00000031765	66327.4	17734	28339.9	202706	117401	105635	29647.6	44055.4	29698.2	78823.1	73963.1	137810	ENSMUSG00000031765.8	Mt1
82	ENSMUSG00000031825	1199.81	2592.8	1331.07	9622.66	6566.19	5698.07	659.597	781.813	1385.01	7906.67	2856.26	4688.54	ENSMUSG00000031825.16	Crispld2
83	ENSMUSG00000032080	3485.79	1786.8	1286.15	2227.66	1256.42	1288.62	1171.55	2322.55	1328.05	729.359	697.504	1579.23	ENSMUSG00000032080.6	Apoa4
84	ENSMUSG00000032496	102.234	37.1755	45.445	790.597	155.526	58.1079	50.4278	21.4362	24.0921	212.263	47.5673	106.267	ENSMUSG00000032496.7	Ltf
85	ENSMUSG00000032572	31.0264	19.3408	18.3891	22.582	749.949	397.109	20.4053	30.3591	19.4975	201.514	68.7424	43.0003	ENSMUSG00000032572.9	Col6a4
86	ENSMUSG00000033213	91.622	76.1522	28.9619	1373.72	1412.4	2092.3	0	15.3688	27.6368	1311.12	350.782	1191.31	ENSMUSG00000033213.16	AA467197
87	ENSMUSG00000033730	15.0097	12.4754	11.8615	25.4905	65.9645	197.166	13.162	8.39252	11.3188	441.087	170.269	226.934	ENSMUSG00000033730.4	Egr3
88	ENSMUSG00000033831	11.5718	230.831	50.2956	10557.4	4483.11	4718.02	101.473	77.6429	104.715	2949.63	4171.91	2186.95	ENSMUSG00000033831.5	Fgb
89	ENSMUSG00000033860	832.058	1803.33	932.205	65220.5	27430.7	42208	1126.77	945.195	857.785	22581	41253.6	26306.6	ENSMUSG00000033860.13	Fgg
90	ENSMUSG00000033963	729.942	1577.41	1230.59	94.4487	230.314	262.248	1052.59	1319.65	1492.33	352.33	655.532	564.069	ENSMUSG00000033963.16	Fancd2os
91	ENSMUSG00000034563	14.7021	17.1076	6.97102	4.28024	2.98211	5.94229	15.4707	2.46615	11.0868	41.3262	31.271	17.7826	ENSMUSG00000034563.16	Ccpg1
92	ENSMUSG00000035355	72.4773	120.48	52.8698	28.4045	11.3085	28.1673	107.555	126.251	71.472	49.8633	124.512	59.0045	ENSMUSG00000035355.15	Kcnh4
93	ENSMUSG00000035365	30.6681	15.294	24.2356	53.5709	124.412	235.514	16.1358	36.0103	37.0029	572.09	319.63	241.112	ENSMUSG00000035365.15	Parpbp
94	ENSMUSG00000035699	10057.1	9991.86	8209.14	1575.35	9416.73	9221.91	13008	14782.9	10723.7	17755.5	14265.7	21427.3	ENSMUSG00000035699.8	Slc51a
95	ENSMUSG00000035783	14234.4	9302.95	6362.16	24782.7	66154.4	68913.6	7887.19	8663.43	5647.16	47596.9	32881.2	22872	ENSMUSG00000035783.9	Acta2
96	ENSMUSG00000035864	5.28766	8.78975	10.4465	19.2426	50.9452	48.0864	11.5919	15.5218	11.9623	114.852	104.033	111.923	ENSMUSG00000035864.14	Syt1
97	ENSMUSG00000036304	71.7685	210.348	152.236	82.4768	7.66171	87.7858	122.556	199.587	159.513	313.702	353.506	279.837	ENSMUSG00000036304.14	Zdhhc23
98	ENSMUSG00000036422	4.8577	40.3751	7.67765	63.6405	310.375	495.756	25.5584	16.2968	18.3159	999.266	904.073	1101.67	ENSMUSG00000036422.10	Pcdh8
99	ENSMUSG00000036446	180.1	157.176	78.2788	1756.5	9132.71	2620.55	78.9651	128.394	122.232	3831.36	1647.2	1565.71	ENSMUSG00000036446.5	Lum
100	ENSMUSG00000036856	283.832	100.48	78.9201	1645	3337.01	5709.41	50.7003	193.968	130.8	2672.85	2029.12	1652.95	ENSMUSG00000036856.4	Wnt4
101	ENSMUSG00000037095	2129.28	832.828	1719.79	23679.3	16466	18382.9	1496.48	1352.51	1263.3	11322.3	13653.4	14628.8	ENSMUSG00000037095.8	Lrg1
102	ENSMUSG00000037428	7.41482	12.3257	5.8596	291.423	857.277	4840.04	13.0041	6.21887	11.183	255.793	299.653	784.742	ENSMUSG00000037428.14	Vgf
103	ENSMUSG00000037780	758.21	630.191	576.987	102.194	612.322	737.76	541.751	671.246	709.413	861.116	1552.97	1443.55	ENSMUSG00000037780.3	Mbl1
104	ENSMUSG00000038550	2905.44	745.531	400.65	283.847	524.067	226.589	2564.88	2780.26	2426.26	834.63	839.874	1916.31	ENSMUSG00000038550.10	Ciart
105	ENSMUSG00000038598	19.0661	38.0326	27.1208	0	0	7.70617	23.4068	44.7746	31.631	38.9769	20.2767	46.1223	ENSMUSG00000038598.9	AI481877
106	ENSMUSG00000038602	124.922	574.771	384.303	71.4387	185.515	144.26	406.879	370.448	255.695	387.627	341.623	546.379	ENSMUSG00000038602.7	Slc35f1
107	ENSMUSG00000039323	501.277	198.4	75.4546	694.942	7650	3195.88	104.66	180.182	261.009	1875.68	1104.29	1371.42	ENSMUSG00000039323.18	Igfbp2
108	ENSMUSG00000039546	21.6971	6.01123	17.1462	105.279	183.373	146.159	50.7366	12.1317	32.7235	55.4442	53.841	54.6737	ENSMUSG00000039546.9	Ajap1
109	ENSMUSG00000039704	136.028	3492.08	2056.64	304.488	135.354	248.966	1874.77	2288.22	2175.44	1551.1	1531.26	1071	ENSMUSG00000039704.7	Lmbrd2
110	ENSMUSG00000039714	37.3252	62.0461	29.4964	10.8666	7.5709	7.54307	98.1916	125.22	95.6994	104.918	31.756	33.8596	ENSMUSG00000039714.9	Cplx3
111	ENSMUSG00000039883	91.6474	137.112	24.1416	515.842	954.257	1018.66	75.0081	20.4975	101.363	749.419	337.883	581.966	ENSMUSG00000039883.5	Lrrc17
112	ENSMUSG00000039956	97.6027	34.767	0	700.233	339.383	126.801	12.2268	11.6943	42.0583	195.966	88.9712	168.648	ENSMUSG00000039956.9	Mrap
113	ENSMUSG00000040121	66.3185	77.1694	62.8902	386.149	349.747	428.875	0	44.4975	90.0192	220.309	225.693	240.643	ENSMUSG00000040121.5	Rep15
114	ENSMUSG00000040133	22.6153	46.9921	13.4039	938.225	1530.98	1799.57	14.8735	0	25.5812	1488.11	565.203	641.109	ENSMUSG00000040133.2	Gpr176
115	ENSMUSG00000040283	367.768	1062.29	310.774	347.18	465.307	467.275	530.044	702.412	587.618	1270.11	1227.57	990.955	ENSMUSG00000040283.14	Btnl9
116	ENSMUSG00000040420	43.5657	32.1866	7.65067	229.005	549.84	449.994	42.4476	64.9581	10.951	228.838	154.439	300.064	ENSMUSG00000040420.15	Cdh18
117	ENSMUSG00000040522	24.5892	20.4375	14.5738	608.491	280.552	515.56	21.5623	25.779	46.3568	1971.44	1163.7	1264.02	ENSMUSG00000040522.5	Tlr8
118	ENSMUSG00000040660	23.5013	68.3665	9.28603	0	11.9173	11.8735	30.9125	39.4216	97.4728	75.0684	124.967	17.766	ENSMUSG00000040660.6	Cyp2b9
119	ENSMUSG00000041523	671.709	16.918	48.2565	770.372	3777.75	987.244	17.8492	102.431	122.796	572.156	757.651	492.397	ENSMUSG00000041523.3	Upk2
120	ENSMUSG00000041698	6985.97	22482.6	27623.3	218.954	1995.85	768.384	13047.1	18152.3	18570.7	3486.01	6243.12	1964.62	ENSMUSG00000041698.11	Slco1a1
121	ENSMUSG00000041991	19.7052	21.2916	35.816	5.73683	0	0	98.4935	38.012	43.0931	7.55314	62.8691	14.8964	ENSMUSG00000041991.18	Hrnr
122	ENSMUSG00000042179	99.1645	156.6	86.2017	0	20.1141	60.1206	208.698	99.8041	89.7357	101.361	126.553	89.9571	ENSMUSG00000042179.6	Pnliprp1
123	ENSMUSG00000044441	24.2979	15.1465	38.403	4.42118	12.3212	0	31.9603	10.1894	18.323	38.8064	32.3008	55.1046	ENSMUSG00000044441.5	Olfr1442
124	ENSMUSG00000045322	19.0146	94.8246	70.1231	682.744	803.511	1248.87	105.602	85.0545	191.185	3951.94	2325.52	1552.42	ENSMUSG00000045322.10	Tlr9
125	ENSMUSG00000045441	34.3657	259.266	75.2058	82.7332	45.577	101.504	169.221	232.799	165.458	385.044	168.681	195.842	ENSMUSG00000045441.5	Gprin3
126	ENSMUSG00000045515	249.928	551.472	371.501	314.003	229.332	360.772	380.925	573.951	424.059	984.6	879.66	647.779	ENSMUSG00000045515.3	Pou3f3
127	ENSMUSG00000045573	310.293	134.557	85.2905	1747.81	7593.68	8819.9	23.6605	90.52	152.603	3723.24	1406.06	2406.88	ENSMUSG00000045573.9	Penk
128	ENSMUSG00000046203	33.8622	0	80.2792	3376.49	8791.64	40340.8	0	0	0	3937.13	3853.3	9113.03	ENSMUSG00000046203.11	Sprr2g
129	ENSMUSG00000047117	18.0592	60.0401	38.057	30.6694	18.3153	12.1653	47.5084	55.5368	45.3947	76.9133	83.2252	72.8107	ENSMUSG00000047117.12	Ankdd1b
130	ENSMUSG00000047586	34887.8	16766.5	7817.07	1655.8	5169.39	596.513	3497.45	10168.2	6232.47	423.129	1286.28	827.241	ENSMUSG00000047586.3	Nccrp1
131	ENSMUSG00000047793	452.917	384.166	255.132	234.979	212.003	438.875	299.4	307.788	362.562	1290.91	787.968	698.819	ENSMUSG00000047793.13	Sned1
132	ENSMUSG00000048732	36.8479	834.569	531.426	214.552	121.454	167.549	613.928	648.998	652.994	1577.18	1058.06	696.387	ENSMUSG00000048732.5	Klhl11
133	ENSMUSG00000048834	212.809	803.64	639.791	101.015	140.757	144.914	734.281	574.256	460.505	354.657	339.481	419.674	ENSMUSG00000048834.16	Vstm2a
134	ENSMUSG00000048911	2220.31	7987.85	2984.12	533.165	723.204	684.518	2487.03	5200.55	3619.98	2219.79	2364.73	1533.89	ENSMUSG00000048911.15	Rnf24
135	ENSMUSG00000049112	23.0107	45.9012	14.5475	140.682	200.698	213.911	8.07125	46.3183	31.2342	117.602	97.8868	90.4548	ENSMUSG00000049112.9	Oxtr
136	ENSMUSG00000049128	22.9389	0	9.06378	759.65	1872.77	1031.45	0	57.7171	0	571.52	317.139	381.499	ENSMUSG00000049128.7	Ivl
137	ENSMUSG00000049336	46.1097	78.2455	57.6941	16.78	29.2272	34.9437	23.5863	29.0044	47.8104	54.0042	87.8584	87.1425	ENSMUSG00000049336.16	Tenm2
138	ENSMUSG00000049892	3311.43	3719.04	2822.33	13484.9	21996.1	12430.1	1907.87	4234.84	5953.93	9073.85	9197.11	12268.3	ENSMUSG00000049892.7	Rasd1
139	ENSMUSG00000050587	0	15.8428	0	58.9615	135.32	115.563	0	7.99339	10.7805	60.8856	30.4071	50.4331	ENSMUSG00000050587.14	Lrrc4c
140	ENSMUSG00000050635	0	0	0	2766.29	5433.2	18763.4	0	0	0	3746.17	1462.84	2845.83	ENSMUSG00000050635.1	Sprr2f
141	ENSMUSG00000051951	0	0	5.71729	13.1642	29.3494	36.5518	6.34416	0	2.72785	110.925	69.2468	109.383	ENSMUSG00000051951.5	Xkr4
142	ENSMUSG00000052363	49.3823	24.6266	0	0	0	19.9594	60.6248	41.4174	14.8957	75.7141	105.035	164.256	ENSMUSG00000052363.8	Zdhhc19
143	ENSMUSG00000052407	304.996	280.988	296.199	3717.59	1539.15	1659.74	203.006	231.147	229.997	1676.14	1102.05	1777.85	ENSMUSG00000052407.17	Ccdc171
144	ENSMUSG00000052562	19943.2	34566.3	32141.2	519.254	5496.29	2579.31	25621.1	24422.9	25256.1	5544.49	13503.9	7303.11	ENSMUSG00000052562.15	Slc22a30
145	ENSMUSG00000053541	3.32894	47.0368	13.1536	2.42291	3.37615	10.0912	5.83831	2.79201	20.0828	153.12	67.2658	45.2978	ENSMUSG00000053541.3	Gm4759
146	ENSMUSG00000053877	32.1243	133.502	98.2343	52.8615	42.4955	63.5089	106.556	144.086	105.326	171.317	196.071	78.1332	ENSMUSG00000053877.12	Srcap
147	ENSMUSG00000054641	48.837	62.4479	62.3436	349.982	251.458	68.3272	69.1792	28.3569	87.8204	220.794	87.8946	90.8769	ENSMUSG00000054641.10	Mmrn1
148	ENSMUSG00000055254	10.284	18.0449	24.3809	47.4049	133.27	152.408	17.0341	23.959	15.5103	86.138	36.4564	41.4627	ENSMUSG00000055254.15	Ntrk2
149	ENSMUSG00000055471	17.0555	4.72527	26.9564	6.20676	0	5.7446	24.9267	23.841	30.0103	21.7916	63.4844	25.7865	ENSMUSG00000055471.7	Alk
150	ENSMUSG00000055866	3030.33	1242.13	1198.86	1548.01	1172.06	384.177	3449.54	2465.79	2935.24	2621.29	3559.02	3642.53	ENSMUSG00000055866.9	Per2
151	ENSMUSG00000055980	125.361	462.865	316.253	194.766	80.6843	153.467	295.964	361.929	279.968	548.282	420.472	302.528	ENSMUSG00000055980.2	Irs1
152	ENSMUSG00000056054	1842.32	554.419	527.136	26956.6	3736.88	1604.8	334.247	159.845	143.719	3693.19	1148.55	5474.81	ENSMUSG00000056054.9	S100a8
153	ENSMUSG00000056071	5658.87	1193.4	1201.42	59659.6	8051.9	5205.96	999.861	920.894	413.996	6906.52	3278.55	13344.4	ENSMUSG00000056071.12	S100a9
154	ENSMUSG00000057074	7865.04	4626.59	7871.36	6.71879	121.708	83.9498	8815.36	1974.3	7942.83	389.224	746.121	600.147	ENSMUSG00000057074.6	Ces1g
155	ENSMUSG00000057454	80.2096	33.3333	42.2573	262.705	393.177	540.32	0	33.6362	10.081	170.804	199.039	262.752	ENSMUSG00000057454.5	Lypd3
156	ENSMUSG00000057465	0	0	0	95.5787	35.5153	53.0771	0	0	0	0	9.31052	0	ENSMUSG00000057465.5	Saa2
157	ENSMUSG00000058656	7.12407	43.4223	24.3959	12.0986	16.8586	19.1961	20.8237	37.8418	17.9075	69.7846	53.0348	46.6744	ENSMUSG00000058656.13	Samd12
158	ENSMUSG00000058806	57.4443	179.045	64.3105	926.782	388.393	280.55	121.735	100.373	137.176	348.63	320.731	267.791	ENSMUSG00000058806.14	Col13a1
159	ENSMUSG00000058835	9179.64	8165.93	8044.92	84193.7	33690.6	41030.3	4760.75	5140.34	5541.18	39719.7	23385.8	37081.9	ENSMUSG00000058835.14	Abi1
160	ENSMUSG00000059108	48.7166	101.228	76.9971	3988.96	444.667	1206.03	0	40.859	128.58	1120.4	673.526	994.349	ENSMUSG00000059108.4	Ifitm6
161	ENSMUSG00000059406	479.977	581.582	456.993	25.2536	41.0541	29.2165	562.881	620.817	457.889	73.8868	221.401	26.2296	ENSMUSG00000059406.8	Tmprss9
162	ENSMUSG00000059430	70.7908	23.5353	44.7542	1452.97	5585.63	972.819	24.8306	59.3729	0	1537.62	1159.4	235.466	ENSMUSG00000059430.14	Actg2
163	ENSMUSG00000061436	376.718	4335.87	2911.97	929.694	420.014	804.167	3237.82	3868.9	4059.94	4755.9	4112.5	2089.67	ENSMUSG00000061436.15	Hipk2
164	ENSMUSG00000061527	411.386	50.0379	142.727	2168.96	2818.78	1652.61	35.1946	75.7389	45.3989	1294.83	1632.64	743.344	ENSMUSG00000061527.7	Krt5
165	ENSMUSG00000062438	191.517	175.647	125.253	100.939	60.2792	160.153	191.106	144.01	59.7611	295.326	512.704	299.543	ENSMUSG00000062438.4	Adam1b
166	ENSMUSG00000063193	22.6715	69.0931	23.8884	253.015	275.916	557.44	26.5076	6.33826	39.892	1467.67	851.921	651.271	ENSMUSG00000063193.8	Cd300lb
167	ENSMUSG00000063234	0	21.2432	20.1978	474.358	103.684	503.602	11.2062	42.8724	9.63684	179.607	95.1347	154.57	ENSMUSG00000063234.5	Gpr84
168	ENSMUSG00000063796	49033	39999.6	51473.1	3102.21	10206.4	3287.08	60810	30967.4	42728	10416.3	23725.7	17525.5	ENSMUSG00000063796.9	Slc22a8
169	ENSMUSG00000066071	10649	16173.8	29022.3	1265.27	2510.76	1259.96	29857.9	16191	28964.2	7477.5	11993	3935.64	ENSMUSG00000066071.6	Cyp4a12a
170	ENSMUSG00000066363	38.5053	96.0117	60.8579	1534.38	615.058	1731.39	8.44133	8.07367	72.5919	971.654	429.975	858.697	ENSMUSG00000066363.12	Serpina3f
171	ENSMUSG00000067006	16.0322	6.66263	6.33476	87.5153	203.244	210.597	7.02933	6.72317	12.0899	163.873	25.5752	24.2393	ENSMUSG00000067006.12	Serpinb5
172	ENSMUSG00000067714	101.855	120.939	91.9899	307.122	619.795	1337.95	102.076	97.6302	54.8632	2918.82	1965.26	945.975	ENSMUSG00000067714.13	Lpar5
173	ENSMUSG00000068086	40729.6	37113.2	29906	14770.8	9513.03	7483.56	38043.1	43418.6	26011	5393.65	8687.83	9216.29	ENSMUSG00000068086.6	Cyp2d9
174	ENSMUSG00000068606	46.5888	90.3526	92.0425	124.332	779.616	1427.96	27.2359	19.5372	52.6988	456.365	396.374	281.754	ENSMUSG00000068606.6	Gm4841
175	ENSMUSG00000069607	1759.4	2150.5	940.548	4820.88	17318.7	20810.6	862.165	911.415	1814.54	52661.8	29084.7	30551.7	ENSMUSG00000069607.4	Cd300ld3
176	ENSMUSG00000069609	206.988	494.614	143.127	546.115	2073	3241.86	363.017	303.805	507.291	13454.7	6438.82	6415.46	ENSMUSG00000069609.7	Cd300ld4
177	ENSMUSG00000070695	36.2537	43.5247	63.6659	2.93184	2.04266	2.03515	47.6864	25.3386	66.8283	12.8669	21.4197	6.09029	ENSMUSG00000070695.4	Cntnap5a
178	ENSMUSG00000071679	24.2578	90.729	57.5095	4.41389	12.3009	0	53.1792	86.4672	59.4515	77.4846	32.2475	73.3515	ENSMUSG00000071679.4	Rtl4
179	ENSMUSG00000072812	73.154	36.2227	15.9901	123.48	232.046	276.802	30.0271	19.5814	14.0848	1129.57	559.489	240.032	ENSMUSG00000072812.4	Ahnak2
180	ENSMUSG00000072852	0	324.287	176.188	81.1352	56.5281	84.4805	122.191	140.243	84.0635	427.292	355.66	294.948	ENSMUSG00000072852.3	2310040G07Rik
181	ENSMUSG00000072944	19.7352	24.6046	7.79793	43.0917	80.0604	229.328	25.9588	41.3803	14.8823	504.309	157.412	477.409	ENSMUSG00000072944.11	Nup62cl
182	ENSMUSG00000073274	3.14514	2.6141	7.45638	0	0	0	0	7.91356	0	4.0185	13.3793	19.0207	ENSMUSG00000073274.4	Gm14636
183	ENSMUSG00000074115	0	0	0	1081.29	387.952	665.184	0	0	0	181.861	151.373	94.15	ENSMUSG00000074115.5	Saa1
184	ENSMUSG00000074254	198132	98695.4	121854	13948.9	32107.5	26196.5	84997	107145	116843	39525.9	80893.6	72583.8	ENSMUSG00000074254.4	Cyp2a4
185	ENSMUSG00000074445	45.8778	0	0	261.564	1124.44	278.144	0	0	0	156.313	105.713	173.408	ENSMUSG00000074445.4	Sprr2a3
186	ENSMUSG00000074676	235.408	433.249	279.048	1125.93	1517.74	4145.71	147.45	141.028	342.361	1675.76	786.828	991.484	ENSMUSG00000074676.2	Foxs1
187	ENSMUSG00000074736	0	0	0	280.111	344.929	759.672	0	0	0	68.613	57.1106	148.851	ENSMUSG00000074736.10	Syndig1
188	ENSMUSG00000074919	783.226	485.279	686.47	103.646	173.309	57.5573	1136.36	716.617	794.666	236.533	772.377	409.078	ENSMUSG00000074919.2	Gm10787
189	ENSMUSG00000075408	22.4141	0	8.85642	668.86	704.691	1041.83	19.655	9.39945	0	730.274	286.047	525.268	ENSMUSG00000075408.5	6030408B16Rik
190	ENSMUSG00000075707	32.5777	9.02573	68.6525	806.176	616.741	2073.85	95.2249	45.5387	49.1336	1012.85	519.692	394.039	ENSMUSG00000075707.5	Dio3
191	ENSMUSG00000076545	54.8365	0	0	279.381	0	1108.19	0	137.975	165.408	14783.5	1224.68	1077.81	ENSMUSG00000076545.2	Igkv4-72
192	ENSMUSG00000076564	0	48.6001	0	127.675	177.906	1240.76	256.375	49.0417	308.66	4034.34	2922.71	1326.09	ENSMUSG00000076564.2	Igkv12-46
193	ENSMUSG00000076615	0	0	0	19.1614	80.1003	1205.95	69.2579	22.0805	13.2353	100.912	130.659	66.3398	ENSMUSG00000076615.4	Ighg3
194	ENSMUSG00000078597	902.02	4138.76	5513.49	549.331	1661.6	1069.56	7143.06	3975.65	5483.34	4680.56	4218.92	2644.06	ENSMUSG00000078597.2	Cyp4a12b
195	ENSMUSG00000078942	45.2057	10.7352	5.10344	84.6054	68.7702	130.509	16.989	5.41635	9.73988	391.935	388.042	161.105	ENSMUSG00000078942.10	Naip6
196	ENSMUSG00000079012	12.8239	0	0	308.009	117.052	0	0	0	0	16.3849	0	19.3887	ENSMUSG00000079012.11	Serpina3m
197	ENSMUSG00000079065	171.17	843.452	515.307	308.491	219.064	436.516	443.15	396.504	362.651	1051.85	905.856	930.43	ENSMUSG00000079065.3	BC005561
198	ENSMUSG00000079260	415.075	2276.95	1962.13	867.863	482.192	739.693	1621.37	2291.31	1508.13	4069.12	3226.45	1506.14	ENSMUSG00000079260.3	Tmppe
199	ENSMUSG00000079597	0	0	0	292.971	96.0553	11.9628	0	0	0	0	0	35.7993	ENSMUSG00000079597.2	Gm5483
200	ENSMUSG00000081957	951.315	8888.46	5392.09	477.514	731.922	430.909	7651.71	6658.14	10365	1844.18	2476.96	2281.46	ENSMUSG00000081957.5	Ak3l2-ps
201	ENSMUSG00000082953	717.075	3922.07	2504.32	1548.89	774.163	1168.66	3083.17	2619.07	2686.28	3694.34	3665.42	3182.53	ENSMUSG00000082953.3	Gm13217
202	ENSMUSG00000083116	15.579	116.537	98.4909	11.3389	0	31.4837	122.951	78.3974	46.9924	318.481	82.8406	70.6624	ENSMUSG00000083116.1	Gm13410
203	ENSMUSG00000084788	0	51.3515	29.2947	0	0	0	65.0134	93.2727	18.6363	47.3638	39.4236	37.3645	ENSMUSG00000084788.2	Gm11342
204	ENSMUSG00000084834	0	15.1674	43.263	0	0	0	80.011	53.5683	13.7612	46.6319	126.147	0	ENSMUSG00000084834.1	4930565N06Rik
205	ENSMUSG00000084911	151.223	245.668	266.17	225.133	34.8564	83.3477	295.354	247.9	145.139	649.909	716.402	488.453	ENSMUSG00000084911.1	Gm16185
206	ENSMUSG00000084984	40.0441	249.622	189.87	58.2906	20.306	20.2313	175.574	184.719	60.3944	358.146	298.106	60.5433	ENSMUSG00000084984.8	Far1os
207	ENSMUSG00000085017	651.234	730.724	283.052	47.3988	66.0469	32.902	1484.78	1174.32	1546.95	332.829	415.549	246.153	ENSMUSG00000085017.1	Gm13412
208	ENSMUSG00000085395	195.428	129.945	61.7751	568.953	1109.92	592.412	0	163.907	117.897	549.33	332.538	295.471	ENSMUSG00000085395.1	Gm13056
209	ENSMUSG00000085465	1488.7	4330.71	4343.83	1083.52	522.628	404.994	4619.27	3841.81	3238.35	5194.19	11691.5	2943.35	ENSMUSG00000085465.1	Gm15347
210	ENSMUSG00000085633	31.6728	52.6501	50.0591	230.524	321.22	288.035	111.096	132.821	119.422	161.872	67.3675	95.7733	ENSMUSG00000085633.1	Bloc1s6os
211	ENSMUSG00000085702	130.439	26.3713	33.4315	12.8294	3.57538	7.12448	30.9142	44.3516	42.5359	31.5304	41.2415	47.9709	ENSMUSG00000085702.8	Mecomos
212	ENSMUSG00000085962	346.472	521.949	325.139	220.651	175.693	350.093	284.833	435.883	310.263	332.012	967.234	753.015	ENSMUSG00000085962.8	Gm16984
213	ENSMUSG00000086245	322.971	449.026	431.57	465.863	119.11	361.949	643.668	723.985	495.961	712.77	1661.18	710.263	ENSMUSG00000086245.1	Gm16170
214	ENSMUSG00000086507	44.8054	484.124	194.742	163.054	181.763	158.458	314.319	432.155	354.771	744.214	500.327	745.163	ENSMUSG00000086507.1	Adap2os
215	ENSMUSG00000086567	629.836	618.673	180.993	1000.18	1219.47	4165.65	251.047	336.158	172.712	1170.52	730.719	1558.24	ENSMUSG00000086567.1	Gm2830
216	ENSMUSG00000086600	851.003	2638.84	1189.82	214.403	248.963	132.292	7089.34	3994.22	4276.21	522.748	1235.72	482.493	ENSMUSG00000086600.8	C030005K06Rik
217	ENSMUSG00000086916	6.09968	10.1396	14.4609	0	0	6.16344	21.3953	30.6952	18.3991	54.5544	25.9479	9.22222	ENSMUSG00000086916.2	Gm15903
218	ENSMUSG00000087008	22.38	18.6012	53.0576	179.177	340.46	271.367	98.1251	18.7703	135.014	85.7837	71.4027	67.6733	ENSMUSG00000087008.4	Gm5530
219	ENSMUSG00000087272	42.3928	140.94	167.506	0	0	42.8359	0	71.1104	63.9367	162.494	135.253	256.378	ENSMUSG00000087272.1	Gm15409
220	ENSMUSG00000087684	1319.96	470.183	468.333	745.039	346.054	372.001	464.565	210.869	257.309	240.928	152.791	312.248	ENSMUSG00000087684.1	1200007C13Rik
221	ENSMUSG00000087690	49.2059	81.7957	155.541	0	0	0	86.2975	41.2694	0	125.74	261.651	74.3953	ENSMUSG00000087690.1	Gm16031
222	ENSMUSG00000088054	972.541	1347.22	256.185	0	328.778	0	2558.47	4350.29	488.928	0	1034.29	5391.47	ENSMUSG00000088054.1	Mir1968
223	ENSMUSG00000089722	1241.93	1806.42	613.401	3653.32	11729.5	13751.7	839.476	911.415	1443.83	41289.8	21655.3	21319.7	ENSMUSG00000089722.2	Cd300ld5
224	ENSMUSG00000089817	107.638	214.714	221.16	62.6737	21.8329	87.0105	151.021	108.332	48.7018	137.528	412.1	195.288	ENSMUSG00000089817.1	Gm7162
225	ENSMUSG00000089999	2159.23	709.517	1349.2	3252.75	6671.41	7915.38	836.634	842.31	1098.14	5132.69	2082.72	4327.47	ENSMUSG00000089999.1	Gm6485
226	ENSMUSG00000090098	3032.11	1089.8	1323.99	470.532	498.666	460.031	2690.8	1855.74	1819.6	942.345	2091.65	1720.83	ENSMUSG00000090098.7	Alms1-ps2
227	ENSMUSG00000091177	4925.2	5546.19	3735.22	26480.6	42820.5	44589.5	5607.63	4330.69	3294.76	28673.1	21500.8	26663.3	ENSMUSG00000091177.2	Gm15494
228	ENSMUSG00000091733	172.221	91.0906	49.4903	205.114	460.475	1313.07	151.021	196.968	35.4195	1700.34	1398.64	2603.84	ENSMUSG00000091733.1	Gm8094
229	ENSMUSG00000091813	531.947	569.525	812.248	19.6865	109.727	109.324	1170.12	1172.09	1169.43	264.953	556.133	163.578	ENSMUSG00000091813.4	Ces2h
230	ENSMUSG00000091897	379.419	1813.3	314.83	55.2306	38.48	1015.97	1214.4	1177.42	1030.03	1114.99	1351.76	3298.49	ENSMUSG00000091897.1	Gm17019
231	ENSMUSG00000092097	703.006	1919.87	873.013	402.026	560.195	507.396	1585.2	1684.62	1211.74	2053.08	1815.7	1214.73	ENSMUSG00000092097.2	Gm5819
232	ENSMUSG00000092354	161.595	67.1554	117.06	88.2103	27.3145	40.821	177.129	135.531	60.9293	206.468	443.959	162.879	ENSMUSG00000092354.7	Gm20548
233	ENSMUSG00000092822	84897.7	28316.2	44919.2	3977.97	4619.19	3497.68	57193.2	83122.8	80507.4	7681.54	17825.1	12395.1	ENSMUSG00000092822.2	Gm23162
234	ENSMUSG00000094983	1645.09	2461.19	2340.08	0	0	0	2596.65	3587.36	4217.92	420.383	1399.64	994.899	ENSMUSG00000094983.1	Gm23726
235	ENSMUSG00000095143	430.92	705.131	276.686	205.824	95.6006	190.498	413.3	293.651	91.394	481.758	1260.27	488.637	ENSMUSG00000095143.5	Hsd3b4
236	ENSMUSG00000095304	553.939	1904.42	308.417	1704.32	3702.74	9044.72	651.347	1066.45	892.412	5308.2	776.554	1065.92	ENSMUSG00000095304.9	Plac9a
237	ENSMUSG00000095332	146.736	75.0526	107.039	73.9377	34.3424	57.0268	98.9792	170.403	127.677	288.435	384.129	51.1968	ENSMUSG00000095332.1	Gm9821
238	ENSMUSG00000095463	3609.43	11248.9	6347.7	2166.02	3148.35	5710.75	11212	12241.8	12419.3	9767.63	10261.4	9159.93	ENSMUSG00000095463.8	Entpd4
239	ENSMUSG00000095649	3.02142	57.7592	11.9384	116.551	67.4138	207.604	21.1959	22.8068	18.2276	563.622	308.472	415.7	ENSMUSG00000095649.3	Gm8979
240	ENSMUSG00000095771	59.9029	49.7887	236.693	130.797	486.019	2723.81	105.058	301.446	225.863	5281.06	2038.6	8060.57	ENSMUSG00000095771.2	Igkv14-111
241	ENSMUSG00000096141	36.2598	12.9161	12.2805	155.833	220.644	165.747	13.627	1.44816	16.9269	147.811	100.996	88.7593	ENSMUSG00000096141.2	Dnah7a
242	ENSMUSG00000096910	30.4689	395.694	144.469	149.689	61.802	169.331	193.707	175.687	152.22	472.023	376.69	385.807	ENSMUSG00000096910.2	Zfp955b
243	ENSMUSG00000097045	485.251	652.993	474.775	353.18	468.698	233.487	486.306	426.364	226.526	236.19	196.595	279.489	ENSMUSG00000097045.1	Gm26641
244	ENSMUSG00000097426	171.646	61.142	77.5109	339.094	945.007	1808.73	322.536	246.79	55.4735	2757.04	2998.94	2335.63	ENSMUSG00000097426.1	Gm8941
245	ENSMUSG00000097443	7.12715	29.6189	16.8968	0	0	7.20164	18.7494	17.9328	0	36.425	30.3187	32.327	ENSMUSG00000097443.2	Gm17529
246	ENSMUSG00000097451	10.8807	8.03871	4.77695	36.0768	98.0887	39.0912	7.421	5.06985	1.82336	32.4382	20.5716	18.2785	ENSMUSG00000097451.10	Rian
247	ENSMUSG00000097723	303.812	2176.09	1511.15	858.48	471.243	785.528	1880.57	1828.64	2115.85	3173.92	2480.28	2161.6	ENSMUSG00000097723.1	Gm26848
248	ENSMUSG00000097903	0	111.212	52.8698	0	0	0	146.667	112.223	25.2254	213.7	106.725	50.5753	ENSMUSG00000097903.2	Gm26679
249	ENSMUSG00000098286	0	1054.52	375.984	0	160.841	0	278.139	665.062	0	810.522	505.983	959.111	ENSMUSG00000098286.1	Mir8091
250	ENSMUSG00000098985	89.1277	148.158	46.9557	194.61	572.481	690.455	104.208	49.8348	67.2111	265.714	221.169	269.508	ENSMUSG00000098985.1	Gm27219
251	ENSMUSG00000099669	8366.48	6602.25	6091.63	102.63	1144.06	427.446	9562.28	8909.27	8613.05	900.821	2999.22	1776.6	ENSMUSG00000099669.1	Gm29012
252	ENSMUSG00000099693	86.4481	502.963	204.948	0	0	0	75.8065	72.5048	0	0	551.621	261.405	ENSMUSG00000099693.1	Gm29284
253	ENSMUSG00000101122	410.253	136.394	151.295	179.157	138.69	0	359.751	183.511	659.992	629.01	552.648	661.62	ENSMUSG00000101122.1	Gm17971
254	ENSMUSG00000101439	14.8948	247.598	223.643	43.3635	15.106	105.353	300.409	249.847	292.035	437.71	396.012	247.716	ENSMUSG00000101439.1	Gm336
255	ENSMUSG00000102053	14.1219	35.2125	11.1599	2240.68	315.087	199.773	0	0	0	360.867	435.537	341.618	ENSMUSG00000102053.1	Gm4064
256	ENSMUSG00000102302	37.0881	61.6521	40.3	16.8712	9.40352	42.1603	60.98	23.3296	27.9681	94.774	162.702	42.0557	ENSMUSG00000102302.1	Gm38190
257	ENSMUSG00000102425	99.3304	182.809	162.6	30.9839	28.7826	50.1844	174.206	345.139	214.014	154.109	196.183	160.907	ENSMUSG00000102425.1	Gm26616
258	ENSMUSG00000102439	2.34152	20.4348	21.2796	11.9296	2.37473	1.183	31.8259	72.6626	64.4495	31.4132	79.6861	12.3907	ENSMUSG00000102439.4	Flg
259	ENSMUSG00000102496	20.4114	33.93	48.3905	0	10.3504	0	80.5444	17.1192	0	130.397	130.244	92.5808	ENSMUSG00000102496.1	Gm36989
260	ENSMUSG00000102555	22.9927	95.5527	22.7126	4.1837	0	5.80826	60.487	67.4946	39.0122	73.4437	165.055	26.0723	ENSMUSG00000102555.1	6430511E19Rik
261	ENSMUSG00000102559	0	112.081	67.3042	25.8282	14.3959	21.5145	80.9074	83.3361	64.2249	163.227	128.315	160.958	ENSMUSG00000102559.1	Gm37570
262	ENSMUSG00000102602	81.2912	83.4635	98.2506	83.5287	19.3986	53.15	121.603	108.285	93.7554	281.046	330.554	108.446	ENSMUSG00000102602.1	A930004J17Rik
263	ENSMUSG00000102982	34.8251	549.956	206.405	50.6935	17.6595	0	229.036	277.477	196.961	177.982	277.771	157.958	ENSMUSG00000102982.1	Gm38319
264	ENSMUSG00000103187	592.91	11.0742	68.4399	2511.65	4560.56	1467.48	11.6837	55.874	15.0712	493.686	1268.2	392.818	ENSMUSG00000103187.1	Gm37087
265	ENSMUSG00000103313	8.94653	14.8719	42.4203	6.51156	0	0	7.84523	37.5177	101.199	68.5852	95.1457	81.1585	ENSMUSG00000103313.1	Gm38357
266	ENSMUSG00000103965	195.428	113.702	123.55	113.791	39.6399	19.7471	188.508	65.5628	73.6859	0	0	29.5471	ENSMUSG00000103965.1	Gm30173
267	ENSMUSG00000104344	20.3799	107.28	85.895	29.6662	20.6689	13.7286	59.5706	102.557	107.579	104.157	274.536	133.522	ENSMUSG00000104344.1	Gm38077
268	ENSMUSG00000104358	14.5219	36.2099	11.476	5.28474	7.36393	0	25.4686	48.7186	27.3774	55.6634	61.7758	32.9339	ENSMUSG00000104358.1	Gm37127
269	ENSMUSG00000104546	148.78	113.355	58.7871	72.1911	50.2967	62.6397	130.466	83.1888	140.244	126.73	448.309	112.472	ENSMUSG00000104546.1	Gm43858
270	ENSMUSG00000104830	58.9681	73.5176	62.1332	50.0719	0	19.8615	68.9457	82.4285	51.8791	150.686	386.725	74.2958	ENSMUSG00000104830.1	5830487J09Rik
271	ENSMUSG00000104951	28.1536	46.8001	11.1243	0	14.2764	0	12.344	11.8063	0	71.9429	89.8234	21.283	ENSMUSG00000104951.1	Gm43413
272	ENSMUSG00000105140	31.616	19.7084	6.24618	5.75277	0	0	34.6552	59.6624	11.9208	10.0988	42.0292	59.751	ENSMUSG00000105140.1	Gm43127
273	ENSMUSG00000105168	60.728	176.661	191.962	0	0	0	133.131	76.3996	91.5898	155.183	64.5837	0	ENSMUSG00000105168.1	Gm30735
274	ENSMUSG00000105380	162.688	405.658	64.2826	0	0	0	71.3308	204.672	184.025	103.932	432.544	122.986	ENSMUSG00000105380.1	Trav12-4
275	ENSMUSG00000105597	61.6335	68.3028	81.177	0	0	0	36.031	68.9234	30.9852	52.4989	152.942	31.0616	ENSMUSG00000105597.1	4633401B06Rik
276	ENSMUSG00000105643	0	48.4004	25.5659	4.70927	0	0	28.369	16.2801	9.75847	8.267	75.6921	9.78254	ENSMUSG00000105643.1	Gm42611
277	ENSMUSG00000105706	87.1315	289.679	275.424	0	0	0	229.217	438.467	197.117	222.653	463.318	131.736	ENSMUSG00000105706.1	Gm42855
278	ENSMUSG00000106087	40.6421	81.0718	89.9293	41.4127	0	8.21338	149.684	68.1737	153.241	83.0845	224.757	159.763	ENSMUSG00000106087.1	Gm43609
279	ENSMUSG00000106107	173.479	205.983	68.5464	45.0941	87.9697	50.0836	217.32	135.106	168.198	253.317	553.482	56.2042	ENSMUSG00000106107.1	Gm43190
280	ENSMUSG00000106464	138.309	937.334	580.126	216.817	215.8	225.757	513.12	597.849	537.537	978.729	622.304	723.846	ENSMUSG00000106464.1	C130083M11Rik
281	ENSMUSG00000106665	25.4847	14.1212	26.8525	0	0	0	0	21.3742	12.812	32.5615	63.2398	38.5308	ENSMUSG00000106665.1	Gm43389
282	ENSMUSG00000107086	106.752	62.1092	42.1806	31.0789	0	32.3603	74.8887	17.9067	16.1003	122.756	170.295	64.56	ENSMUSG00000107086.1	Gm43808
283	ENSMUSG00000107195	47.9223	318.647	113.612	34.8793	48.6019	96.8464	210.116	120.579	126.484	306.148	178.377	289.818	ENSMUSG00000107195.1	4930589O11Rik
284	ENSMUSG00000107962	109.401	147.76	216.136	119.438	27.7381	69.0902	179.876	275.266	103.124	489.23	974.405	682.296	ENSMUSG00000107962.1	Gm43980
285	ENSMUSG00000108064	27.9218	69.6221	27.5817	5.08058	7.07944	35.2671	61.2117	35.1274	5.26395	142.701	274.675	63.3232	ENSMUSG00000108064.1	Gm44423
286	ENSMUSG00000108164	3136.38	2755.78	1841.2	586.993	636.171	1720.4	1964.5	3457.24	1689.38	2862.36	2382.51	2980.65	ENSMUSG00000108164.1	Gm43899
287	ENSMUSG00000108318	606.844	372.804	417.01	268.848	40.138	133.302	717.235	420.449	268.603	471.956	1094.33	478.695	ENSMUSG00000108318.1	Gm45170
288	ENSMUSG00000108884	774.751	1502.53	889.805	210.518	167.624	177.446	923.958	1065.66	778.985	1082.28	1087.6	960.515	ENSMUSG00000108884.1	Gm45792
289	ENSMUSG00000108912	3.73695	18.6359	8.85943	0	0	0	6.55387	6.26842	0	52.5211	31.7937	0	ENSMUSG00000108912.1	E230020D15Rik
290	ENSMUSG00000109367	126.057	196.45	124.522	68.8112	63.9225	63.6874	138.175	303.96	95.0596	161.062	268.122	357.353	ENSMUSG00000109367.1	Gm18782
291	ENSMUSG00000109787	114.304	27.144	12.9041	23.7696	0	0	0	27.3907	12.3137	62.5903	156.293	172.818	ENSMUSG00000109787.1	Gm45286
292	ENSMUSG00000109849	1190.37	1512.07	1916.89	8.17345	387.231	249.64	945.36	1073.72	1092.43	487.841	621.03	865.912	ENSMUSG00000109849.1	Gm45645
293	ENSMUSG00000109904	679.834	565.049	586.987	366.521	434.114	165.375	1700.13	1150.93	1405.07	1222.5	1566.5	2112.81	ENSMUSG00000109904.1	Gm45819
294	ENSMUSG00000109933	421.228	396.787	288.494	735.798	2192.97	1844.4	172.375	235.525	338.824	1471.07	686.891	806.692	ENSMUSG00000109933.1	Gm7600
295	ENSMUSG00000110221	34.4711	802.224	408.614	150.535	69.9199	139.326	906.833	1026.35	1507.69	726.714	458.247	390.881	ENSMUSG00000110221.1	Gm36210
296	ENSMUSG00000110494	1081.23	1730.28	1415.58	117.456	392.8	375.05	806.623	947.445	1168.27	845.382	1544.62	805.169	ENSMUSG00000110494.1	Gm31774
297	ENSMUSG00000110517	257.828	285.727	33.9583	93.8274	0	86.8409	150.726	396.444	64.8092	219.615	731.194	259.876	ENSMUSG00000110517.1	Gm31224
298	ENSMUSG00000111027	222.348	950.432	677.746	531.733	547.647	417.249	974.889	639.379	958.13	2069.81	1249.89	1440.74	ENSMUSG00000111027.1	Gm2981
299	ENSMUSG00000111738	0	124.429	88.7296	0	0	0	98.4583	251.12	0	286.917	159.212	226.344	ENSMUSG00000111738.1	Gm18329
300	ENSMUSG00000111960	360.593	239.767	208.971	52.4901	73.1414	218.617	189.723	262.108	326.307	645.015	332.356	218.075	ENSMUSG00000111960.1	Gm46349
301	ENSMUSG00000112324	1383.46	1074.13	844.515	217.062	201.64	544.102	995.227	1493.83	1080.75	1376	1259.86	1477.95	ENSMUSG00000112324.1	Gm47939
302	ENSMUSG00000112478	588.017	621.543	474.785	120.95	129.643	232.499	470.796	659.354	549.459	988.125	1128.35	918.024	ENSMUSG00000112478.1	Gm47761
303	ENSMUSG00000113095	45.8618	19.0592	30.2021	378.303	403.106	447.965	0	19.2324	5.76406	166.025	308.9	288.914	ENSMUSG00000113095.1	Gm7969
304	ENSMUSG00000113328	220.088	76.7114	95.3784	98.1788	72.0028	129.129	130.739	95.2719	42.8304	308.416	596.479	289.818	ENSMUSG00000113328.1	Gm47260
305	ENSMUSG00000113347	1358.18	1215.69	1320.99	152.08	211.914	0	1099.37	963.867	2205.97	800.919	666.651	1105.7	ENSMUSG00000113347.1	Gm47323
306	ENSMUSG00000113581	471.535	239.506	424.387	1744.59	996.296	2422.02	298.631	197.74	335.829	1539.66	835.79	1029.78	ENSMUSG00000113581.1	Dio3os
307	ENSMUSG00000113845	211.152	386.101	467.219	30.7365	0	42.6718	370.319	283.352	286.613	161.872	494.029	191.547	ENSMUSG00000113845.1	Gm39473
308	ENSMUSG00000114147	16.8922	70.2001	106.793	24.5892	0	34.1374	59.251	113.341	63.6918	107.914	143.717	204.316	ENSMUSG00000114147.1	AC134468.1

## Sheet: Supl-table C.2 23 TPM
external_gene_name	C1	C2	C3	M1	M2	M3	KOC1	KOC2	KOC3	KOM1	KOM2	KOM3
Col11a1	5.19	4.31	2.73	37.77	264.9	62.92	0	1.45	2.61	86.19	47.83	26.15
Col13a1	57.44	179.04	64.31	926.78	388.39	280.55	121.73	100.37	137.18	348.63	320.73	267.79
Col19a1	41.61	103.76	55.65	6.99	0	3.23	89.82	80.54	120.69	12.27	47.66	24.2
Col6a4	31.03	19.34	18.39	22.58	749.95	397.11	20.41	30.36	19.5	201.51	68.74	43
Col7a1	60	26.72	20.32	229.27	456.4	591.13	26.31	30.55	45.25	369.63	170.92	210.6
Crispld2	1199.81	2592.8	1331.07	9622.66	6566.19	5698.07	659.6	781.81	1385.01	7906.67	2856.26	4688.54
Cxcl13	19.17	254.92	30.3	2329.94	19.44	348.65	67.24	160.77	57.82	416.36	81.54	202.87
Fga	1420.79	3262.7	2280.3	75014.6	23938.9	32146.6	2825.74	2045.43	2115.22	25180.7	38577.3	24493
Fgb	11.57	230.83	50.3	10557.4	4483.11	4718.02	101.47	77.64	104.72	2949.63	4171.91	2186.95
Fgg	832.06	1803.33	932.21	65220.4	27430.7	42208	1126.77	945.19	857.78	22581	41253.6	26306.6
Hmmr	24.35	77.59	80.19	124.08	382.84	373.23	88.98	108.94	64.28	1172.06	781.32	625.96
Hrg	596.99	643.21	655.24	16.09	44.85	11.17	1376.61	482.15	1192.16	70.63	340.96	167.15
Igfbp6	436.13	378.97	203.66	1962.27	5026.28	2584.02	139.07	282.65	209.29	2431.57	1033.05	869.19
Ltf	102.23	37.18	45.44	790.6	155.53	58.11	50.43	21.44	24.09	212.26	47.57	106.27
Lum	180.1	157.18	78.28	1756.5	9132.71	2620.55	78.97	128.39	122.23	3831.36	1647.2	1565.71
Lyve1	52.86	31.38	11.94	736.54	237.43	91.57	6.62	38	5.69	241.23	128.5	114.18
Mmrn1	48.84	62.45	62.34	349.98	251.46	68.33	69.18	28.36	87.82	220.79	87.89	90.88
Pglyrp1	96	69.82	37.93	1126.69	511.15	1212.56	73.66	30.19	72.39	950.61	255.24	399.15
Saa1	0	0	0	1081.29	387.95	665.18	0	0	0	181.86	151.37	94.15
Selp	5	8.3	0	676.25	278.64	408.85	13.14	4.19	15.07	440.39	164.69	135.94
Thbs2	151.1	481.41	124.38	1028.7	3990.59	5518.57	240.15	248.17	211.27	17535.7	4696.81	5449.35
Thbs4	40.21	39	21.19	87.81	1481.85	636.61	158.69	39.35	70.76	702.21	114.05	162.14
Wisp2	34.37	95.23	0	300.21	1440.88	555.71	0	48.05	17.28	483.09	328.99	121.26

## Sheet: Supl-table C.3
Gene	Forward	Reverse
FN	5'-GCAAACCTATAGCTGAGAAGTG-3'	5'-CAAGTACAGTCCACCATCATC-3'
Col1	5′-TGCCGCGACCTCAAGATGTG-3′	5′-CACAAGGGTGCTGTAGGTGA-3′
α-SMA	5′-CAGGGAGTAATGGTTGGAAT -3′	5′-TCTCAAACATAATCTGGGTCA-3′
FABP4	5'-GGGGCCAGGCTTCTATTCC-3'	5'-GGAGCTGGGTTAGGTATGGG-3'
Saa1	5'-CATTTGTTCACGAGGCTTT-3'	5'-CCGAGCATGGAAGTATTTG-3'
